# Supplementary material for: Safety of Inclisiran: A Disproportionality Analysis from the EudraVigilance Database
Source: Pharmaceuticals (Basel). 2024 Oct 12;17(10):1365. doi: 10.3390/ph17101365 (PMC11511047; doi:10.3390/ph17101365)
Supplement: Supplementary file 1 [file pharmaceuticals-17-01365-s001.zip]

Archive with 1 entries (1 files):
- pharmaceuticals-3240857-supplementary.pdf
